# Supplementary material for: Biosafety and biobanking: Current understanding and knowledge gaps
Source: Biosaf Health. 2021 Oct;3(5):244–8. doi: 10.1016/j.bsheal.2021.06.003 (PMC8213525; doi:10.1016/j.bsheal.2021.06.003)
Supplement: Supplementary data 1 [file mmc1.xlsx]

## Sheet: Sheet1
Manuscript	DOI
[Biobanking requirements from the perspective of the clinician : Experiences in hematology and oncology]	10.1007/s00292-018-0434-x
[Biobanks and use of samples of human origin for surgical research. Current regulatory framework]	10.1016/j.ciresp.2010.07.014
[Current legal framework conditions for running and utilization of biobanks : part 1: legal principles]	10.1007/s00104-013-2606-9
[The German Environmental Specimen Bank]	10.1007/s00103-015-2298-z
A Review of Research-Grade Human Induced Pluripotent Stem Cells Qualification and Biobanking Processes	10.1089/bio.2016.0097
A sample storage management system for biobanks	10.1093/bioinformatics/btq502
A Strategic Plan for the Second Phase (2013–2015) of the Korea Biobank Project	10.1016/j.phrp.2013.03.006
A study of bioethical knowledge and perceptions in Korea	10.1111/j.1467-8519.2008.00706.x
Assessment of DNA Encapsulation, a New Room-Temperature DNA Storage Method	10.1089/bio.2013.0082
Biobank linked to SWEDEHEART quality registry—routine blood sample collection opens new opportunities for cardiovascular research	10.1080/03009734.2018.1498957
Biobanking	10.1007/s12033-008-9099-7
Biobanking: towards increased access of biomaterials in cystic fibrosis. Report on the pre-conference meeting to the 13th ECFS Basic Science Conference	10.1016/j.jcf.2017.04.009
Biobanks for life sciences and personalized medicine: importance of standardization, biosafety, biosecurity, and data management	10.1016/j.copbio.2019.12.004
Biological sample collection and processing for molecular epidemiological studies	10.1016/S1383-5742(02)00090-X
Cervical cytology biobanking in Europe	PMID: 20872354
Comprehensive Outsourcing Biobanking Facility to Serve the International Research Community	10.1089/bio.2011.0002
Cryopreservation of the human gut microbiota: Current state and perspectives	10.1016/j.ijmm.2019.06.001
Current status, challenges, policies, and bioethics of biobanks	10.5808/GI.2013.11.4.211
Discovering time-trends of the German populations exposure to contaminants by analysis of human samples of the German Environmental Specimen Bank (ESB)	10.1016/j.toxlet.2018.06.007
EFS Centre-Atlantique donor's biobank: Ten years of samples usage	10.1016/j.tracli.2015.11.002
Enhancing Autonomy in Biobank Decisions: Too Much of a Good Thing?	10.1177/1556264617753483
Ethical issues in stem cell research and therapy	10.1186/scrt474
Ethical review of biobank research: Should RECs review each release of material from biobanks operating under an already-approved broad consent and data protection model?	10.1016/j.ejmg.2015.09.008
Ethical, legal and economic issues raised by the use of human tissue in postgenomic research	10.1159/000067677
Ethics in studies on children and environmental health	10.1136/jme.2006.016212
Ethics review of studies during public health emergencies - the experience of the WHO ethics review committee during the Ebola virus disease epidemic.	10.1186/s12910-017-0201-1
Highlights of Indian Council of Medical Research National Ethical Guidelines for Biomedical and Health Research Involving Human Participants	10.4103/0253-7613.262456
Impact of National and International Stem Cell Banking Initiatives on progress in the field of cell therapy: IABS-JST Joint Workshop: Summary for Session 5	10.1016/j.biologicals.2015.07.007
Implementation of a Multicenter Biobanking Collaboration for Next‐Generation Sequencing‐Based Biomarker Discovery Based on Fresh Frozen Pretreatment Tumor Tissue Biopsies	10.1634/theoncologist.2016-0085
International Guidelines for Privacy in Genomic Biobanking (or the Unexpected Virtue of Pluralism)	10.1111/jlme.12312
Legal aspects of biobanks	PMID: 18792524
Long-Term Room Temperature Storage of Dry Ribonucleic Acid for Use in RNA-Seq Analysis	10.1089/bio.2017.0024
Molecular epidemiology biomarkers—Sample collection and processing considerations	10.1016/j.taap.2004.10.024
Patients to learn from: on the need for systematic integration of research and care in academic health care.	10.18053/jctres.03.2017S3.001
Piloting the European Unified Patient Identity Management (EUPID) Concept to Facilitate Secondary Use of Neuroblastoma Data from Clinical Trials and Biobanking	PMID: 27139382
Preanalytic specimen triage: Smears, cell blocks, cytospin preparations, transport media, and cytobanking	10.1002/cncy.21850
Preparedness for a Natural Disaster: How Coriell Planned for Hurricane Sandy	10.1089/bio.2013.0035
Preservation, Characterization and Exploitation of Microbial Biodiversity: The Perspective of the Italian Network of Culture Collections	10.3390/microorganisms7120685
Privacy and Security within Biobanking: The Role of Information Technology	10.1177/1073110516644206
Providing Contemporary Access to Historical Biospecimen Collections: Development of the NHLBI Biologic Specimen and Data Repository Information Coordinating Center (BioLINCC).	10.1089/bio.2014.0050
Public Attitudes toward Biobanking of Human Biological Material for Research Purposes: A Literature Review	10.3390/ijerph16122209
Publicly-funded biobanks and networks in East Asia	10.1186/s40064-016-2723-2.
Rationale and design of three observational, prospective cohort studies including biobanking to evaluate and improve diagnostics, management strategies and risk stratification in venous thromboembolism: the VTEval Project	10.1136/bmjopen-2015-008157
Sample Collection, Biobanking, and Analysis	10.1007/978-3-642-20195-0_10
SARS and the Academic Health Sector	15770880
Separation of personal data in a biobank information system	Stud Health Technol Inform. 2014;205:388-92.
Similar or the Same? Why Biosimilars are not the Solution	10.1177/1073110518804241
Sustainability in Biobanking: Model of Biobank Graz	10.1089/bio.2015.0087
The Biomaterial bank of the German Competence Network of Heart Failure (CNHF) is a valuable resource for biomedical and genetic research.	10.1016/j.ijcard.2008.03.089
The College of American Pathologists Biorepository Accreditation Program: Results from the First 5 Years	10.1089/bio.2017.0108
The foundation of personalized medicine is the establishment of biobanks and their standardization
The Implementation of an Integrated Management System at Qatar Biobank	10.1089/bio.2019.0076
The Ministry of Health and Sanitation, Sierra Leone – Public Health England (MOHS-PHE) Ebola Biobank	10.12688/wellcomeopenres.15279.2
The Role of Government in Precision Medicine, Precision Public Health and the Intersection With Healthy Living	10.1016/j.pcad.2018.12.002
Use of electronic patient records for research: views of patients and staff in general practice	10.1093/fampra/cms069
Vascular Biomaterial Banking in Academia	10.1159/000495525
