# Supplementary material for: Biosafety and biobanking: Current understanding and knowledge gaps
Source: Biosaf Health. 2021 Oct;3(5):244–8. doi: 10.1016/j.bsheal.2021.06.003 (PMC8213525; doi:10.1016/j.bsheal.2021.06.003)
Supplement: Supplementary data 2 [file mmc2.xlsx]

## Sheet: Sheet1
Manuscript	Thematic group	DOI
An introduction to starting a biobank	The safe handling of samples, and the effects this might have to the well-being of staff	10.1007/978-1-4939-8935-5_2
Setting up a Prospective Thyroid Biobank for Translational Research: Practical Approach of a Single Institution (2004–2009, Pasteur Hospital, Nice, France)	The safe handling of samples, and the effects this might have to the well-being of staff	10.1089/bio.2010.0024
Standard Operating Procedures, ethical and legal regulations in BTB (Brain/Tissue/Bio) banking: what is still missing?	The safe handling of samples, and the effects this might have to the well-being of staff	10.1007/s10561-008-9101-4
The challenge of establishing, growing and sustaining a large biobank: a personal perspective	The safe handling of samples, and the effects this might have to the well-being of staff	10.1016/j.clinbiochem.2013.11.017
Pitfalls and practicalities in collecting and banking human brain tissues for research on psychiatric and neulogical disorders	The safe handling of samples, and the effects this might have to the well-being of staff	10.5387/fms.58.82
Blood Collection, Shipment, Processing, and Storage	The safe handling of samples, and the effects this might have to the well-being of staff	10.1158/1055-9965
Sustaining a Biobank Through a Series of Earthquake Swarms: Lessons Learned from our New Zealand Experience	The safe handling of samples, and the effects this might have to the well-being of staff	10.1089/bio.2013.0034
Biosafety and Biohazards: Understanding Biosafety Levels and Meeting Safety Requirements of a Biobank.	The safe handling of samples, and the effects this might have to the well-being of staff	10.1016/j.copbio.2019.12.004
Laboratory Safety: Chemical and Physical Hazards	The safe handling of samples, and the effects this might have to the well-being of staff	10.1007/978-1-4939-8935-5_21
Orientation and Training of New Biobank Personnel to esophageal and gastric cancers	The safe handling of samples, and the effects this might have to the well-being of staff	10.1007/978-1-4939-8935-5_6
The European network of Biosafety-Level-4 laboratories: enhancing European preparedness for new health threats	The safe handling of samples, and the effects this might have to the well-being of staff	10.1111/j.1469-0691.2009.02946.x
A Proposed Set of Metrics to Reduce Patient Safety Risk From Within the Anatomic Pathology Laboratory	The safe handling of samples, and the effects this might have to the well-being of staff	10.1093/labmed/lmw068
Axillary staging for breast cancer during pregnancy: feasibility and safety of sentinel lymph node biopsy	The safe handling of samples, and the effects this might have to the well-being of staff	10.1007/s10549-017-4611-z
The use of human tissue in safety assessment.	The safe handling of samples, and the effects this might have to the well-being of staff	10.1016/j.vascn.2018.05.003
Biosafety Evaluation of Equine Umbilical Cord-Derived Mesenchymal Stromal Cells (UC-MSCs) by Systematic Pathogen Screening in Peripheral Maternal Blood and Paired UC-MSC	The safe handling of samples, and the effects this might have to the well-being of staff	10.1089/bio.2019.0071
Conventional culture method and qPCR using 16S rDNA for tissue bank: a comparison using a model of cardiac tissue contamination	The safe handling of samples, and the effects this might have to the well-being of staff	10.1099/jmm.0.000837
Evaluating the Safety of Somatic Periosteal Cells by Flow-Cytometric Analysis Monitoring the History of DNA Damage	The safe handling of samples, and the effects this might have to the well-being of staff	10.1089/bio.2015.0072
Next-Generation DILI Biomarkers: Prioritization of Biomarkers for Qualification and Best Practices for Biospecimen Collection in Drug Development	The safe handling of samples, and the effects this might have to the well-being of staff	10.1002/cpt.1571
Biobank Concept in Poland	The safe handling of samples, and the effects this might have to the well-being of staff	10.1016/j.transproceed.2012.07.116
Biobanking of Human Mesenchymal Stem Cells: Future Strategy to Facilitate Clinical Applications	The safe handling of samples, and the effects this might have to the well-being of staff	10.1007/978-3-319-45457-3_8
Biobanks of blood from donors and recipients of blood products.	The safe handling of samples, and the effects this might have to the well-being of staff	10.1111/j.1423-0410.2007.01020.x
Cryopreservation of Human Mesenchymal Stem Cells for Clinical Applications: Current Methods and Challenges	The safe handling of samples, and the effects this might have to the well-being of staff	10.1089/bio.2014.0104
Ensuring the Safety and Security of Frozen Lung Cancer Tissue Collections through the Encapsulation of Dried DNA	The safe handling of samples, and the effects this might have to the well-being of staff	10.3390/cancers10060195
Factors determining microbial colonization of liquid nitrogen storage tanks used for archiving biological samples	The safe handling of samples, and the effects this might have to the well-being of staff	10.1007/s00253-019-10242-1
The Impact of Different Preservation Conditions and Freezing-Thawing Cycles on Quality of RNA, DNA, and Proteins in Cancer Tissue	The safe handling of samples, and the effects this might have to the well-being of staff	10.1089/bio.2015.0029
Nitrogen Biobank for Cardiovascular Research	The safe handling of samples, and the effects this might have to the well-being of staff	10.2174/1573403X113099990035
A Case Study on the Proper Use of Human Tissues for Biomedical Research at an Academic Pathology Institution in Switzerland	The safe handling of samples, and the effects this might have to the well-being of staff	10.1159/000104454
A review of radio frequency identification technology for the anatomic pathology or biorepository laboratory: Much promise, some progress, and more work needed	The safe handling of data related to collected samples	10.4103/2153-3539.83738
A Two-Level Biobank Data Protection Concept for Project-Driven Human Sample Collections	The safe handling of data related to collected samples	10.1089/bio.2018.0112
GDPR: an impediment to research?	The safe handling of data related to collected samples	10.1007/s11845-019-01980-2
Security controls in an integrated Biobank to protect privacy in data sharing: rationale and study design	The safe handling of data related to collected samples	10.1186/s12911-017-0494-5
Sustained interaction: the new normal for stem cell repositories?	The safe handling of data related to collected samples	10.2217/rme.11.93
The European General Data Protection Regulation: challenges and considerations for iPSC researchers and biobanks	The safe handling of data related to collected samples	10.2217/rme-2017-0068
The FREGAT biobank: a clinico-biological database dedicated to esophageal and gastric cancers.	The safe handling of data related to collected samples	10.1186/s12885-018-3991-8
A sample identification and tracking system for biobanks	The safe handling of data related to collected samples	10.1109/CBMS.2009.5255276
Establish a Transparent Chain-of-Custody to Mitigate Risk and Ensure Quality of Specialized Samples	The safe handling of data related to collected samples	10.1089/bio.2010.0002
The Information Technology Infrastructure for the Translational Genomics Core and the Partners Biobank at Partners Personalized Medicine	The safe handling of data related to collected samples	10.3390/jpm6010006
Community Perceptions of Biobanking Participation: A Qualitative Study among Mexican-Americans in Three Texas Cities	The legal and ethical aspects regarding the above aspects	10.1159/000452093
For the safety and benefit of current and future patients.	The legal and ethical aspects regarding the above aspects	10.1159/000104445
Review of the Italian Current Legislation on Research Biobanking Activities on the Eve of the Participation of National Biobanks' Network in the Legal Consortium BBMRI-ERIC	The legal and ethical aspects regarding the above aspects	10.1089/bio.2012.0058
Towards Biobank Privacy Regimes in Responsible Innovation Societies: ESBB Conference in Granada 2012	The legal and ethical aspects regarding the above aspects	10.1089/bio.2013.0036
Ethical and legal issues in research involving human subjects: do you want a piece of me?	The legal and ethical aspects regarding the above aspects	10.1136/jcp.2005.030957
Informed consent for human genetic and genomic studies: a systematic review	The legal and ethical aspects regarding the above aspects	10.1111/cge.12384
Repository Planning, Design, and Engineering: Part I—Infrastructure	The legal and ethical aspects regarding the above aspects	10.1089/bio.2015.0084
Securing our genetic health: engendering trust in UK Biobank	The legal and ethical aspects regarding the above aspects	10.1111/j.1467-9566.2005.00442.x
The International Society of Biological and Environmental Repositories Presents Abstracts from Its Annual Meeting Breaking Down Walls: Unifying Biobanking Communities to Secure Our Sustainability Breaking Down Walls: Unifying Biobanking Communities to Secure Our Sustainability April 5–8, 2016 Berlin Germany	The legal and ethical aspects regarding the above aspects	10.1089/bio.2016.29001
Unlocking data: Where is the key?	The legal and ethical aspects regarding the above aspects	10.1111/bioe.12565
Cost-effective organization of an institutional human cancer biobank in a clinical setting: CRO-Biobank experience toward harmonization.	The legal and ethical aspects regarding the above aspects	10.5301/jbm.5000138
